# Supplementary material for: Introducing Semi-Interpenetrating Networks of Chitosan and Ammonium-Quaternary Polymers for the Effective Removal of Waterborne Pathogens from Wastewaters
Source: Polymers (Basel). 2023 Feb 22;15(5):1091. doi: 10.3390/polym15051091 (PMC10007103; doi:10.3390/polym15051091)
Supplement: Supplementary file 1 [file polymers-15-01091-s001.zip]

Archive with 1 entries (1 files):
- polymers-2213081-supplementary.pdf
